# Supplementary material for: Multidimensional diversity of birds in different habitats of the wetland complex in Huaibei Plain, eastern China
Source: Biodivers Data J. 2025 May 29;13:e154264. doi: 10.3897/BDJ.13.e154264 (PMC12142209; doi:10.3897/BDJ.13.e154264)
Supplement: Supplementary material 1 — Bird data of 10 provincially significant wetlands in the Huaibei Plain [file bdj-13-e154264-s001.xlsx]

## Sheet: Sheet1
	Scientific name	IUCN		River	Lake	Gardens	Shelterbelt	Farmland	Pond
SP1	Phasianus colchicus			144	10	64	61	67	76
SP2	Coturnix japonica			2	0	1	0	41	0
SP3	Cygnus columbianus			0	63	0	0	0	97
SP4	Anser anser			0	20	0	0	0	152
SP5	Anser fabalis			0	345	0	0	0	30
SP6	Anser albifrons			0	89	0	0	0	0
SP7	Anser erythropus	Vulnerable (VU)		0	0	0	0	0	2
SP8	Clangula hyemalis	Vulnerable (VU)		0	6	0	0	0	0
SP9	Bucephala clangula			0	1	0	0	0	0
SP10	Tadorna ferruginea			2	20	0	0	0	138
SP11	Netta rufina			0	4	0	0	0	1
SP12	Aythya ferina	Vulnerable (VU)		1	6171	0	0	0	220
SP13	Aythya baeri	Critically Endangered (CR)		47	24	0	0	0	0
SP14	Aythya nyroca	Near Threatened (NT)		3	36	0	0	0	0
SP15	Aythya fuligula			4	265	0	0	0	120
SP16	Spatula querquedula			0	1	0	0	0	0
SP17	Spatula clypeata			0	0	0	0	0	15
SP18	Mareca falcata	Near Threatened (NT)		0	871	0	0	0	25
SP19	Mareca strepera			0	626	0	0	0	1198
SP20	Anas zonorhyncha			83	2911	0	5	23	600
SP21	Anas platyrhynchos			118	2763	0	18	2	276
SP22	Anas acuta			0	2	0	0	0	20
SP23	Anas crecca			34	417	0	5	0	440
SP24	Tachybaptus ruficollis			1377	1095	158	18	4	215
SP25	Podiceps cristatus			5	326	0	1	0	1
SP26	Podiceps auritus	Vulnerable (VU)		0	42	0	0	0	0
SP27	Streptopelia orientalis			952	96	4664	1110	505	393
SP28	Streptopelia tranquebarica			4	0	10	96	0	0
SP29	Streptopelia chinensis			624	17	1482	468	133	79
SP30	Caprimulgus indicus			0	0	0	1	0	0
SP31	Centropus sinensis			3	0	1	2	1	2
SP32	Eudynamys scolopaceus			3	0	8	8	1	0
SP33	Hierococcyx sparverioides			2	0	4	1	0	0
SP34	Cuculus micropterus			6	0	6	14	4	2
SP35	Cuculus canorus			29	0	42	31	20	12
SP36	Cuculus saturatus			0	0	4	1	0	0
SP37	Cuculus poliocephalus			2	0	0	7	2	0
SP38	Rallus indicus			0	2	0	0	0	3
SP39	Zapornia pusilla			0	2	0	0	0	1
SP40	Amaurornis phoenicurus			4	2	0	0	1	0
SP41	Gallinula chloropus			3726	2900	364	189	382	643
SP42	Fulica atra			2941	2754	8	0	0	926
SP43	Grus vipio	Vulnerable (VU)		0	2	0	0	0	0
SP44	Ciconia boyciana	Endangered (EN)		0	0	0	0	0	5
SP45	Platalea leucorodia			0	227	0	0	0	13
SP46	Botaurus stellaris			0	2	0	0	0	3
SP47	Ixobrychus sinensis			78	94	1	0	14	11
SP48	Ixobrychus eurhythmus			0	1	0	0	0	1
SP49	Ixobrychus cinnamomeus			1	1	0	0	0	0
SP50	Ixobrychus flavicollis			3	2	0	0	1	1
SP51	Nycticorax nycticorax			259	1020	0	24	12	420
SP52	Butorides striata			16	1	0	0	2	1
SP53	Ardeola bacchus			221	269	19	37	50	97
SP54	Bubulcus ibis			36	89	2	7	8	32
SP55	Ardea cinerea			133	2050	0	1	2	129
SP56	Ardea purpurea			0	4	0	0	0	0
SP57	Ardea alba			54	1842	0	2	26	114
SP58	Ardea intermedia			7	164	0	0	5	60
SP59	Egretta garzetta			95	661	2	9	23	205
SP60	Phalacrocorax carbo			1	10483	0	2	0	21
SP61	Himantopus himantopus			21	19	0	0	7	31
SP62	Vanellus vanellus	Near Threatened (NT)		75	0	0	11	0	119
SP63	Vanellus cinereus			36	298	0	1	77	34
SP64	Charadrius placidus			2	0	0	0	0	3
SP65	Charadrius dubius			12	19	0	0	5	13
SP66	Charadrius alexandrinus			19	0	0	0	14	5
SP67	Charadrius mongolus	Endangered (EN)		10	0	0	0	0	0
SP68	Charadrius veredus			0	0	0	0	0	5
SP69	Rostratula benghalensis			0	0	0	0	0	1
SP70	Hydrophasianus chirurgus			2	0	0	0	0	2
SP71	Calidris subminuta			3	0	0	0	0	0
SP72	Scolopax rusticola			0	3	0	0	0	2
SP73	Gallinago stenura			7	0	0	0	0	16
SP74	Gallinago megala			2	0	0	0	0	1
SP75	Gallinago gallinago			3	2	0	0	0	2
SP76	Actitis hypoleucos			6	3	0	0	19	0
SP77	Tringa ochropus			31	54	0	0	32	22
SP78	Tringa erythropus			1	12	0	0	22	9
SP79	Tringa nebularia			39	15	0	0	29	57
SP80	Tringa totanus			1	50	0	0	8	49
SP81	Tringa stagnatilis			0	0	0	0	7	0
SP82	Glareola maldivarum			0	0	0	0	0	3
SP83	Chroicocephalus ridibundus			0	76	0	0	0	0
SP84	Larus crassirostris			0	2	0	0	0	0
SP85	Larus smithsonianus			0	12	0	0	0	0
SP86	Larus cachinnans			0	9	0	0	0	0
SP87	Chlidonias hybrida			142	302	0	2	51	279
SP88	Ninox japonica			0	0	0	1	0	0
SP89	Otus sunia			0	0	0	3	0	1
SP90	Asio otus			0	0	0	2	0	1
SP91	Asio flammeus			1	0	0	3	0	0
SP92	Pandion haliaetus			0	4	0	0	0	0
SP93	Elanus caeruleus			1	0	1	2	1	4
SP94	Pernis ptilorhynchus			1	0	0	0	0	0
SP95	Accipiter trivirgatus			0	0	0	0	0	1
SP96	Accipiter soloensis			1	0	0	4	1	0
SP97	Accipiter gularis			0	1	0	0	0	0
SP98	Accipiter nisus			0	0	1	0	1	0
SP99	Circus spilonotus			0	3	2	0	0	0
SP100	Circus cyaneus			1	3	2	0	1	2
SP101	Circus melanoleucos			1	0	0	0	0	0
SP102	Milvus migrans			0	0	0	0	0	1
SP103	Buteo japonicus			2	0	3	3	3	3
SP104	Upupa epops			17	1	62	37	4	5
SP105	Alcedo atthis			77	62	13	4	11	12
SP106	Ceryle rudis			59	11	5	3	9	3
SP107	Halcyon smyrnensis			0	0	1	0	0	0
SP108	Halcyon pileata	Vulnerable (VU)		0	0	1	0	0	0
SP109	Jynx torquilla			0	0	0	1	0	0
SP110	Dendrocopos canicapillus			22	0	46	34	4	0
SP111	Dendrocopos major			6	0	7	17	0	0
SP112	Falco tinnunculus			5	2	5	5	3	1
SP113	Falco amurensis			1	0	0	1	0	1
SP114	Falco subbuteo			0	0	0	1	1	0
SP115	Falco peregrinus			0	1	2	1	0	1
SP116	Oriolus chinensis			15	0	34	39	8	2
SP117	Pericrocotus divaricatus			4	5	30	47	5	1
SP118	Lalage melaschistos			1	0	9	7	0	3
SP119	Dicrurus macrocercus			173	12	369	198	52	57
SP120	Dicrurus hottentottus			6	0	0	3	2	0
SP121	Lanius bucephalus			4	0	0	0	0	0
SP122	Lanius cristatus			117	2	335	114	39	16
SP123	Lanius schach			133	7	329	93	89	32
SP124	Lanius sphenocercus			2	0	2	2	0	1
SP125	Cyanopica cyanus			79	0	135	202	7	0
SP126	Urocissa erythroryncha			0	0	0	42	0	0
SP127	Pica pica			1161	78	1071	768	682	297
SP128	Corvus dauuricus			3	0	0	0	0	2
SP129	Corvus corone			0	3	0	4	24	1
SP130	Pardaliparus venustulus			0	0	130	10	0	0
SP131	Parus cinereus			26	0	65	126	38	0
SP132	Remiz consobrinus			110	48	17	34	1	15
SP133	Alauda gulgula			46	0	15	3	12	39
SP134	Alauda arvensis			150	37	7	49	166	70
SP135	Cisticola juncidis			61	6	18	11	40	42
SP136	Prinia inornata			105	72	65	16	47	50
SP137	Acrocephalus orientalis			192	141	113	6	17	14
SP138	Acrocephalus bistrigiceps			28	42	34	2	7	24
SP139	Arundinax aedon			2	2	0	0	75	3
SP140	Locustella lanceolata			3	4	0	0	0	2
SP141	Riparia diluta			17	117	37	3	66	31
SP142	Hirundo rustica			585	415	302	144	466	159
SP143	Cecropis daurica			76	68	82	20	13	78
SP144	Spizixos semitorques			16	0	14	20	0	0
SP145	Pycnonotus sinensis			1694	73	5908	1833	230	96
SP146	Phylloscopus inornatus			112	87	228	145	11	12
SP147	Phylloscopus proregulus			36	0	61	18	2	0
SP148	Phylloscopus schwarzi			2	2	3	13	4	5
SP149	Phylloscopus fuscatus			13	28	2	6	0	2
SP150	Phylloscopus plumbeitarsus			4	0	6	0	12	0
SP151	Phylloscopus tenellipes			0	0	2	0	0	0
SP152	Phylloscopus borealis			20	0	6	11	0	0
SP153	Abroscopus albogularis			0	0	2	0	0	0
SP154	Horornis diphone			0	0	4	0	0	0
SP155	Horornis canturians			56	0	34	40	6	5
SP156	Horornis fortipes			5	0	6	4	72	0
SP157	Aegithalos glaucogularis			420	2	675	592	273	12
SP158	Aegithalos concinnus			0	0	0	8	0	0
SP159	Sinosuthora webbiana			3013	491	764	626	92	130
SP160	Paradoxornis heudei	Near Threatened (NT)		0	20	0	0	0	0
SP161	Zosterops japonicus			60	20	10	77	0	30
SP162	Garrulax canorus			0	0	1	6	0	0
SP163	Garrulax perspicillatus			94	0	40	92	8	0
SP164	Acridotheres cristatellus			107	22	157	41	121	134
SP165	Spodiopsar sericeus			116	16	382	28	15	145
SP166	Spodiopsar cineraceus			963	73	3202	1234	368	271
SP167	Gracupica nigricollis			0	0	0	0	1	0
SP168	Zoothera aurea			0	0	0	2	0	1
SP169	Turdus hortulorum			2	1	2	7	0	0
SP170	Turdus cardis			2	0	4	4	0	0
SP171	Turdus mandarinus			473	22	1400	795	45	132
SP172	Turdus pallidus			0	0	4	0	0	0
SP173	Turdus naumanni			14	5	79	19	40	0
SP174	Turdus eunomus			43	6	62	55	3	15
SP175	Copsychus saularis			1	0	1	0	0	1
SP176	Muscicapa griseisticta			0	0	1	0	0	0
SP177	Muscicapa sibirica			3	0	5	5	0	0
SP178	Muscicapa dauurica			8	0	19	10	0	0
SP179	Larvivora cyane			0	0	1	0	0	0
SP180	Larvivora sibilans			0	0	2	0	0	0
SP181	Luscinia svecica			0	0	0	2	0	0
SP182	Calliope calliope			0	0	2	2	0	0
SP183	Tarsiger cyanurus			8	0	1	5	0	0
SP184	Ficedula zanthopygia			2	0	1	3	0	0
SP185	Ficedula mugimaki			0	0	0	1	0	0
SP186	Ficedula albicilla			0	0	0	1	0	0
SP187	Phoenicurus auroreus			75	17	113	75	528	13
SP188	Rhyacornis fuliginosa			1	0	0	0	0	0
SP189	Monticola gularis			0	0	0	2	0	0
SP190	Saxicola maurus			4	1	1	0	2	8
SP191	Bombycilla japonica	Near Threatened (NT)		0	0	9	0	0	0
SP192	Lonchura striata			0	0	4	0	0	0
SP193	Passer montanus			2065	224	2706	808	1312	244
SP194	Dendronanthus indicus			0	0	1	1	0	0
SP195	Anthus hodgsoni			25	1	117	82	2	2
SP196	Anthus cervinus			8	0	2	0	20	7
SP197	Anthus rubescens			31	0	0	0	5	0
SP198	Anthus spinoletta			20	9	0	2	0	2
SP199	Anthus richardi			61	4	0	6	130	37
SP200	Motacilla tschutschensis			2	0	0	0	0	0
SP201	Motacilla cinerea			4	0	0	0	0	1
SP202	Motacilla alba			271	152	353	54	26	35
SP203	Fringilla montifringilla			20	35	63	158	217	20
SP204	Eophona migratoria			742	27	2241	1183	65	132
SP205	Eophona personata			0	0	9	0	0	0
SP206	Carpodacus erythrinus			0	0	0	3	0	0
SP207	Chloris sinica			219	17	387	223	29	53
SP208	Spinus spinus			20	0	0	49	0	0
SP209	Emberiza fucata			0	0	0	0	150	0
SP210	Emberiza cioides			1	0	0	0	1	2
SP211	Emberiza elegans			263	0	42	104	89	3
SP212	Emberiza pallasi			0	0	0	0	0	1
SP213	Emberiza rustica	Vulnerable (VU)		131	10	0	81	114	17
SP214	Emberiza pusilla			263	2	41	26	67	15
SP215	Emberiza spodocephala			560	43	345	304	52	59
SP216	Emberiza chrysophrys			93	0	8	3	294	1
SP217	Emberiza tristrami			2	0	0	11	23	0
